# Supplementary material for: A universal programmable Gaussian boson sampler for drug discovery
Source: Nat Comput Sci. 2023 Oct 12;3(10):839–48. doi: 10.1038/s43588-023-00526-y (PMC10768638; doi:10.1038/s43588-023-00526-y)
Supplement: Supplementary file 2 — Photon-number distribution of 32-mode GBS experiments. [file 43588_2023_526_MOESM2_ESM.csv]

0 photon	36046	36357	35637	35560	37201	37243	35141	33175	25257	28925	33186	37883	36812	33214	30926	32371	36199	33853	32232	31973
1 photon	37138	37275	37465	37471	37669	37391	37358	37262	35700	36645	36896	37200	37583	36993	36814	37013	37480	37345	37090	36942
2 photon	18945	18579	18982	19032	17844	18219	19250	20048	24075	22475	20457	17835	18285	20444	21633	20652	18559	19884	20724	20930
3 photon	6095	6098	6148	6115	5784	5576	6407	7212	10633	8797	7217	5584	5789	7070	7890	7567	6052	6775	7505	7653
4 photon	1464	1400	1449	1515	1257	1295	1522	1838	3314	2532	1844	1250	1255	1874	2169	1939	1403	1719	1952	2024
5 photon	271	251	264	264	212	241	273	411	805	522	345	220	236	349	494	375	264	356	425	375
6 photon	32	39	48	38	29	30	44	47	178	92	48	26	38	44	70	66	38	55	64	92
7 photon	1	0	7	4	4	5	3	7	37	12	6	2	2	12	4	17	3	3	6	2
8 photon	1	0	0	1	0	0	2	0	1	0	1	0	0	0	1	0	0	5	1	9
9 photon	1	0	0	0	0	0	0	0	0	0	0	0	0	0	0	0	1	3	0	0
10 photon	3	0	0	0	0	0	0	0	0	0	0	0	0	0	0	0	0	0	1	0
11 photon	0	0	0	0	0	0	0	0	0	0	0	0	0	0	0	0	0	0	0	0
