# Supplementary material for: A universal programmable Gaussian boson sampler for drug discovery
Source: Nat Comput Sci. 2023 Oct 12;3(10):839–48. doi: 10.1038/s43588-023-00526-y (PMC10768638; doi:10.1038/s43588-023-00526-y)
Supplement: Supplementary file 5 — Adjacency matrix of tRNA fragment (accession no.: AH003339) used in experiments. [file 43588_2023_526_MOESM5_ESM.csv]

0.9	0.	0.	0.	0.	0.	0.	0.	0.048	0.05542562584220407	0.05542562584220407	0.06196773353931868	0.06196773353931868	0.05542562584220407	0.048	0.048	0.06788225099390857	0.06196773353931868	0.05542562584220407	0.05542562584220407	0.06196773353931868	0.05542562584220407	0.048	0.048	0.048	0.05542562584220407	0.048	0.048	0.048	0.05542562584220407	0.048	0.048
0.	0.9	0.	0.	0.	0.	0.0846640419540669	0.07332121111929343	0.07332121111929343	0.0846640419540669	0.0846640419540669	0.09465727652959385	0.09465727652959385	0.0846640419540669	0.07332121111929343	0.07332121111929343	0.10369185117452577	0.09465727652959385	0.0846640419540669	0.0846640419540669	0.09465727652959385	0.0846640419540669	0.07332121111929343	0.07332121111929343	0.07332121111929343	0.	0.07332121111929343	0.	0.07332121111929343	0.	0.	0.
0.	0.	0.9	0.	0.	0.	0.07838367176906169	0.06788225099390857	0.06788225099390857	0.07838367176906169	0.07838367176906169	0.08763560920082658	0.08763560920082658	0.07838367176906169	0.06788225099390857	0.06788225099390857	0.096	0.08763560920082658	0.07838367176906169	0.07838367176906169	0.08763560920082658	0.07838367176906169	0.06788225099390857	0.06788225099390857	0.06788225099390857	0.	0.06788225099390857	0.	0.06788225099390857	0.	0.	0.
0.	0.	0.	0.9	0.	0.	0.	0.	0.	0.05542562584220407	0.05542562584220407	0.06196773353931868	0.06196773353931868	0.05542562584220407	0.048	0.048	0.06788225099390857	0.06196773353931868	0.05542562584220407	0.05542562584220407	0.06196773353931868	0.05542562584220407	0.048	0.048	0.048	0.05542562584220407	0.048	0.048	0.048	0.05542562584220407	0.048	0.048
0.	0.	0.	0.	0.9	0.	0.	0.	0.	0.	0.	0.	0.	0.064	0.05542562584220407	0.05542562584220407	0.07838367176906169	0.07155417527999328	0.064	0.064	0.07155417527999328	0.064	0.05542562584220407	0.05542562584220407	0.05542562584220407	0.064	0.05542562584220407	0.05542562584220407	0.05542562584220407	0.064	0.05542562584220407	0.05542562584220407
0.	0.	0.	0.	0.	0.9	0.	0.	0.	0.	0.	0.	0.06196773353931868	0.05542562584220407	0.048	0.048	0.06788225099390857	0.06196773353931868	0.05542562584220407	0.05542562584220407	0.06196773353931868	0.05542562584220407	0.048	0.048	0.048	0.05542562584220407	0.048	0.048	0.048	0.05542562584220407	0.048	0.048
0.	0.0846640419540669	0.07838367176906169	0.	0.	0.	0.9	0.	0.	0.	0.	0.	0.	0.	0.	0.	0.07838367176906169	0.07155417527999328	0.064	0.064	0.07155417527999328	0.064	0.05542562584220407	0.05542562584220407	0.05542562584220407	0.064	0.05542562584220407	0.05542562584220407	0.05542562584220407	0.064	0.05542562584220407	0.05542562584220407
0.	0.07332121111929343	0.06788225099390857	0.	0.	0.	0.	0.9	0.	0.	0.	0.	0.	0.	0.	0.	0.06788225099390857	0.06196773353931868	0.05542562584220407	0.05542562584220407	0.06196773353931868	0.05542562584220407	0.048	0.048	0.048	0.05542562584220407	0.048	0.048	0.048	0.05542562584220407	0.048	0.048
0.048	0.07332121111929343	0.06788225099390857	0.	0.	0.	0.	0.	0.9	0.	0.	0.	0.	0.	0.	0.	0.	0.	0.	0.	0.	0.	0.048	0.048	0.048	0.05542562584220407	0.048	0.048	0.048	0.05542562584220407	0.048	0.048
0.05542562584220407	0.0846640419540669	0.07838367176906169	0.05542562584220407	0.	0.	0.	0.	0.	0.9	0.	0.	0.	0.	0.	0.	0.	0.	0.	0.	0.	0.	0.	0.05542562584220407	0.05542562584220407	0.064	0.05542562584220407	0.05542562584220407	0.05542562584220407	0.064	0.05542562584220407	0.05542562584220407
0.05542562584220407	0.0846640419540669	0.07838367176906169	0.05542562584220407	0.	0.	0.	0.	0.	0.	0.9	0.	0.	0.	0.	0.	0.	0.	0.	0.	0.	0.	0.	0.05542562584220407	0.05542562584220407	0.064	0.05542562584220407	0.05542562584220407	0.05542562584220407	0.064	0.05542562584220407	0.05542562584220407
0.06196773353931868	0.09465727652959385	0.08763560920082658	0.06196773353931868	0.	0.	0.	0.	0.	0.	0.	0.9	0.	0.	0.	0.	0.	0.	0.	0.	0.	0.	0.	0.06196773353931868	0.06196773353931868	0.07155417527999328	0.06196773353931868	0.06196773353931868	0.06196773353931868	0.07155417527999328	0.06196773353931868	0.06196773353931868
0.06196773353931868	0.09465727652959385	0.08763560920082658	0.06196773353931868	0.	0.06196773353931868	0.	0.	0.	0.	0.	0.	0.9	0.	0.	0.	0.	0.	0.	0.	0.	0.	0.	0.06196773353931868	0.06196773353931868	0.07155417527999328	0.06196773353931868	0.06196773353931868	0.06196773353931868	0.07155417527999328	0.06196773353931868	0.06196773353931868
0.05542562584220407	0.0846640419540669	0.07838367176906169	0.05542562584220407	0.064	0.05542562584220407	0.	0.	0.	0.	0.	0.	0.	0.9	0.	0.	0.	0.	0.	0.	0.	0.	0.	0.05542562584220407	0.05542562584220407	0.064	0.05542562584220407	0.05542562584220407	0.05542562584220407	0.064	0.05542562584220407	0.05542562584220407
0.048	0.07332121111929343	0.06788225099390857	0.048	0.05542562584220407	0.048	0.	0.	0.	0.	0.	0.	0.	0.	0.9	0.	0.	0.	0.	0.	0.	0.	0.	0.048	0.048	0.05542562584220407	0.048	0.048	0.048	0.05542562584220407	0.048	0.048
0.048	0.07332121111929343	0.06788225099390857	0.048	0.05542562584220407	0.048	0.	0.	0.	0.	0.	0.	0.	0.	0.	0.9	0.	0.	0.	0.	0.	0.	0.	0.048	0.048	0.05542562584220407	0.048	0.048	0.048	0.05542562584220407	0.048	0.048
0.06788225099390857	0.10369185117452577	0.096	0.06788225099390857	0.07838367176906169	0.06788225099390857	0.07838367176906169	0.06788225099390857	0.	0.	0.	0.	0.	0.	0.	0.	0.9	0.	0.	0.	0.	0.	0.	0.	0.	0.07838367176906169	0.06788225099390857	0.06788225099390857	0.06788225099390857	0.07838367176906169	0.06788225099390857	0.06788225099390857
0.06196773353931868	0.09465727652959385	0.08763560920082658	0.06196773353931868	0.07155417527999328	0.06196773353931868	0.07155417527999328	0.06196773353931868	0.	0.	0.	0.	0.	0.	0.	0.	0.	0.9	0.	0.	0.	0.	0.	0.	0.	0.07155417527999328	0.06196773353931868	0.06196773353931868	0.06196773353931868	0.07155417527999328	0.06196773353931868	0.06196773353931868
0.05542562584220407	0.0846640419540669	0.07838367176906169	0.05542562584220407	0.064	0.05542562584220407	0.064	0.05542562584220407	0.	0.	0.	0.	0.	0.	0.	0.	0.	0.	0.9	0.	0.	0.	0.	0.	0.	0.064	0.05542562584220407	0.05542562584220407	0.05542562584220407	0.064	0.05542562584220407	0.05542562584220407
0.05542562584220407	0.0846640419540669	0.07838367176906169	0.05542562584220407	0.064	0.05542562584220407	0.064	0.05542562584220407	0.	0.	0.	0.	0.	0.	0.	0.	0.	0.	0.	0.9	0.	0.	0.	0.	0.05542562584220407	0.064	0.05542562584220407	0.05542562584220407	0.05542562584220407	0.064	0.05542562584220407	0.05542562584220407
0.06196773353931868	0.09465727652959385	0.08763560920082658	0.06196773353931868	0.07155417527999328	0.06196773353931868	0.07155417527999328	0.06196773353931868	0.	0.	0.	0.	0.	0.	0.	0.	0.	0.	0.	0.	0.9	0.	0.	0.	0.	0.07155417527999328	0.06196773353931868	0.06196773353931868	0.06196773353931868	0.07155417527999328	0.06196773353931868	0.06196773353931868
0.05542562584220407	0.0846640419540669	0.07838367176906169	0.05542562584220407	0.064	0.05542562584220407	0.064	0.05542562584220407	0.	0.	0.	0.	0.	0.	0.	0.	0.	0.	0.	0.	0.	0.9	0.	0.	0.	0.064	0.05542562584220407	0.05542562584220407	0.05542562584220407	0.064	0.05542562584220407	0.05542562584220407
0.048	0.07332121111929343	0.06788225099390857	0.048	0.05542562584220407	0.048	0.05542562584220407	0.048	0.048	0.	0.	0.	0.	0.	0.	0.	0.	0.	0.	0.	0.	0.	0.9	0.	0.	0.05542562584220407	0.048	0.048	0.048	0.05542562584220407	0.048	0.048
0.048	0.07332121111929343	0.06788225099390857	0.048	0.05542562584220407	0.048	0.05542562584220407	0.048	0.048	0.05542562584220407	0.05542562584220407	0.06196773353931868	0.06196773353931868	0.05542562584220407	0.048	0.048	0.	0.	0.	0.	0.	0.	0.	0.9	0.	0.	0.	0.	0.	0.	0.	0.
0.048	0.07332121111929343	0.06788225099390857	0.048	0.05542562584220407	0.048	0.05542562584220407	0.048	0.048	0.05542562584220407	0.05542562584220407	0.06196773353931868	0.06196773353931868	0.05542562584220407	0.048	0.048	0.	0.	0.	0.05542562584220407	0.	0.	0.	0.	0.9	0.	0.	0.	0.	0.	0.	0.
0.05542562584220407	0.	0.	0.05542562584220407	0.064	0.05542562584220407	0.064	0.05542562584220407	0.05542562584220407	0.064	0.064	0.07155417527999328	0.07155417527999328	0.064	0.05542562584220407	0.05542562584220407	0.07838367176906169	0.07155417527999328	0.064	0.064	0.07155417527999328	0.064	0.05542562584220407	0.	0.	0.9	0.	0.	0.	0.	0.	0.
0.048	0.07332121111929343	0.06788225099390857	0.048	0.05542562584220407	0.048	0.05542562584220407	0.048	0.048	0.05542562584220407	0.05542562584220407	0.06196773353931868	0.06196773353931868	0.05542562584220407	0.048	0.048	0.06788225099390857	0.06196773353931868	0.05542562584220407	0.05542562584220407	0.06196773353931868	0.05542562584220407	0.048	0.	0.	0.	0.9	0.	0.	0.	0.	0.
0.048	0.	0.	0.048	0.05542562584220407	0.048	0.05542562584220407	0.048	0.048	0.05542562584220407	0.05542562584220407	0.06196773353931868	0.06196773353931868	0.05542562584220407	0.048	0.048	0.06788225099390857	0.06196773353931868	0.05542562584220407	0.05542562584220407	0.06196773353931868	0.05542562584220407	0.048	0.	0.	0.	0.	0.9	0.	0.	0.	0.
0.048	0.07332121111929343	0.06788225099390857	0.048	0.05542562584220407	0.048	0.05542562584220407	0.048	0.048	0.05542562584220407	0.05542562584220407	0.06196773353931868	0.06196773353931868	0.05542562584220407	0.048	0.048	0.06788225099390857	0.06196773353931868	0.05542562584220407	0.05542562584220407	0.06196773353931868	0.05542562584220407	0.048	0.	0.	0.	0.	0.	0.9	0.	0.	0.
0.05542562584220407	0.	0.	0.05542562584220407	0.064	0.05542562584220407	0.064	0.05542562584220407	0.05542562584220407	0.064	0.064	0.07155417527999328	0.07155417527999328	0.064	0.05542562584220407	0.05542562584220407	0.07838367176906169	0.07155417527999328	0.064	0.064	0.07155417527999328	0.064	0.05542562584220407	0.	0.	0.	0.	0.	0.	0.9	0.	0.
0.048	0.	0.	0.048	0.05542562584220407	0.048	0.05542562584220407	0.048	0.048	0.05542562584220407	0.05542562584220407	0.06196773353931868	0.06196773353931868	0.05542562584220407	0.048	0.048	0.06788225099390857	0.06196773353931868	0.05542562584220407	0.05542562584220407	0.06196773353931868	0.05542562584220407	0.048	0.	0.	0.	0.	0.	0.	0.	0.9	0.
0.048	0.	0.	0.048	0.05542562584220407	0.048	0.05542562584220407	0.048	0.048	0.05542562584220407	0.05542562584220407	0.06196773353931868	0.06196773353931868	0.05542562584220407	0.048	0.048	0.06788225099390857	0.06196773353931868	0.05542562584220407	0.05542562584220407	0.06196773353931868	0.05542562584220407	0.048	0.	0.	0.	0.	0.	0.	0.	0.	0.9
