# Supplementary material for: A universal programmable Gaussian boson sampler for drug discovery
Source: Nat Comput Sci. 2023 Oct 12;3(10):839–48. doi: 10.1038/s43588-023-00526-y (PMC10768638; doi:10.1038/s43588-023-00526-y)
Supplement: Supplementary file 6 — Adjacency matrix of tRNA fragment (accession no.: AB041850) used in experiments. [file 43588_2023_526_MOESM6_ESM.csv]

0.	0.	0.	5.291502622129181	5.291502622129181	4.58257569495584	4.58257569495584	4.58257569495584	4.58257569495584	4.58257569495584	4.58257569495584	4.58257569495584	5.916079783099617	4.58257569495584	5.916079783099617	5.291502622129181	4.58257569495584	4.58257569495584	4.58257569495584	4.58257569495584	4.58257569495584	5.916079783099617	4.58257569495584	5.291502622129181	5.291502622129181	5.291502622129181	4.58257569495584	4.58257569495584	4.58257569495584	0.	0.
0.	0.	0.	4.898979485566356	4.898979485566356	4.242640687119285	4.242640687119285	4.242640687119285	4.242640687119285	4.242640687119285	4.242640687119285	4.242640687119285	5.477225575051661	4.242640687119285	5.477225575051661	4.898979485566356	4.242640687119285	4.242640687119285	4.242640687119285	4.242640687119285	4.242640687119285	5.477225575051661	4.242640687119285	4.898979485566356	4.898979485566356	4.898979485566356	4.242640687119285	4.242640687119285	4.242640687119285	0.	0.
0.	0.	0.	0.	0.	0.	0.	2.9999999999999996	2.9999999999999996	2.9999999999999996	2.9999999999999996	2.9999999999999996	3.872983346207417	2.9999999999999996	3.872983346207417	3.4641016151377544	2.9999999999999996	2.9999999999999996	2.9999999999999996	2.9999999999999996	2.9999999999999996	3.872983346207417	2.9999999999999996	3.4641016151377544	3.4641016151377544	3.4641016151377544	2.9999999999999996	2.9999999999999996	2.9999999999999996	3.4641016151377544	2.9999999999999996
5.291502622129181	4.898979485566356	0.	0.	0.	0.	0.	0.	0.	0.	0.	0.	4.47213595499958	3.4641016151377544	4.47213595499958	4.	3.4641016151377544	3.4641016151377544	3.4641016151377544	3.4641016151377544	3.4641016151377544	4.47213595499958	3.4641016151377544	4.	4.	4.	3.4641016151377544	3.4641016151377544	3.4641016151377544	4.	3.4641016151377544
5.291502622129181	4.898979485566356	0.	0.	0.	0.	0.	0.	0.	0.	0.	0.	4.47213595499958	3.4641016151377544	4.47213595499958	4.	3.4641016151377544	3.4641016151377544	3.4641016151377544	3.4641016151377544	3.4641016151377544	4.47213595499958	3.4641016151377544	4.	4.	4.	3.4641016151377544	3.4641016151377544	3.4641016151377544	4.	3.4641016151377544
4.58257569495584	4.242640687119285	0.	0.	0.	0.	0.	0.	0.	0.	0.	0.	3.872983346207417	2.9999999999999996	3.872983346207417	3.4641016151377544	2.9999999999999996	2.9999999999999996	2.9999999999999996	2.9999999999999996	2.9999999999999996	3.872983346207417	2.9999999999999996	3.4641016151377544	3.4641016151377544	3.4641016151377544	2.9999999999999996	2.9999999999999996	2.9999999999999996	3.4641016151377544	2.9999999999999996
4.58257569495584	4.242640687119285	0.	0.	0.	0.	0.	0.	0.	0.	0.	0.	0.	0.	0.	0.	0.	0.	2.9999999999999996	2.9999999999999996	2.9999999999999996	3.872983346207417	2.9999999999999996	3.4641016151377544	3.4641016151377544	3.4641016151377544	2.9999999999999996	2.9999999999999996	2.9999999999999996	3.4641016151377544	2.9999999999999996
4.58257569495584	4.242640687119285	2.9999999999999996	0.	0.	0.	0.	0.	0.	0.	0.	0.	0.	0.	0.	0.	0.	0.	2.9999999999999996	2.9999999999999996	2.9999999999999996	3.872983346207417	2.9999999999999996	3.4641016151377544	3.4641016151377544	3.4641016151377544	2.9999999999999996	2.9999999999999996	2.9999999999999996	3.4641016151377544	2.9999999999999996
4.58257569495584	4.242640687119285	2.9999999999999996	0.	0.	0.	0.	0.	0.	0.	0.	0.	0.	0.	0.	0.	0.	0.	2.9999999999999996	2.9999999999999996	2.9999999999999996	3.872983346207417	2.9999999999999996	3.4641016151377544	3.4641016151377544	3.4641016151377544	2.9999999999999996	2.9999999999999996	2.9999999999999996	3.4641016151377544	2.9999999999999996
4.58257569495584	4.242640687119285	2.9999999999999996	0.	0.	0.	0.	0.	0.	0.	0.	0.	0.	0.	0.	0.	0.	0.	2.9999999999999996	2.9999999999999996	2.9999999999999996	3.872983346207417	2.9999999999999996	3.4641016151377544	3.4641016151377544	3.4641016151377544	2.9999999999999996	2.9999999999999996	2.9999999999999996	3.4641016151377544	2.9999999999999996
4.58257569495584	4.242640687119285	2.9999999999999996	0.	0.	0.	0.	0.	0.	0.	0.	0.	0.	0.	0.	0.	0.	0.	2.9999999999999996	2.9999999999999996	2.9999999999999996	3.872983346207417	2.9999999999999996	3.4641016151377544	3.4641016151377544	3.4641016151377544	2.9999999999999996	2.9999999999999996	2.9999999999999996	3.4641016151377544	2.9999999999999996
4.58257569495584	4.242640687119285	2.9999999999999996	0.	0.	0.	0.	0.	0.	0.	0.	0.	0.	0.	0.	0.	0.	0.	2.9999999999999996	2.9999999999999996	2.9999999999999996	3.872983346207417	2.9999999999999996	3.4641016151377544	3.4641016151377544	3.4641016151377544	2.9999999999999996	2.9999999999999996	2.9999999999999996	3.4641016151377544	2.9999999999999996
5.916079783099617	5.477225575051661	3.872983346207417	4.47213595499958	4.47213595499958	3.872983346207417	0.	0.	0.	0.	0.	0.	0.	0.	0.	0.	0.	0.	0.	0.	0.	5.000000000000001	3.872983346207417	4.47213595499958	4.47213595499958	4.47213595499958	3.872983346207417	3.872983346207417	3.872983346207417	4.47213595499958	3.872983346207417
4.58257569495584	4.242640687119285	2.9999999999999996	3.4641016151377544	3.4641016151377544	2.9999999999999996	0.	0.	0.	0.	0.	0.	0.	0.	0.	0.	0.	0.	0.	2.9999999999999996	2.9999999999999996	3.872983346207417	2.9999999999999996	3.4641016151377544	3.4641016151377544	3.4641016151377544	2.9999999999999996	2.9999999999999996	2.9999999999999996	3.4641016151377544	2.9999999999999996
5.916079783099617	5.477225575051661	3.872983346207417	4.47213595499958	4.47213595499958	3.872983346207417	0.	0.	0.	0.	0.	0.	0.	0.	0.	0.	0.	0.	0.	0.	0.	5.000000000000001	3.872983346207417	4.47213595499958	4.47213595499958	4.47213595499958	3.872983346207417	3.872983346207417	3.872983346207417	4.47213595499958	3.872983346207417
5.291502622129181	4.898979485566356	3.4641016151377544	4.	4.	3.4641016151377544	0.	0.	0.	0.	0.	0.	0.	0.	0.	0.	0.	0.	0.	0.	0.	4.47213595499958	3.4641016151377544	4.	4.	4.	3.4641016151377544	3.4641016151377544	3.4641016151377544	4.	3.4641016151377544
4.58257569495584	4.242640687119285	2.9999999999999996	3.4641016151377544	3.4641016151377544	2.9999999999999996	0.	0.	0.	0.	0.	0.	0.	0.	0.	0.	0.	0.	0.	0.	2.9999999999999996	3.872983346207417	2.9999999999999996	3.4641016151377544	3.4641016151377544	3.4641016151377544	2.9999999999999996	2.9999999999999996	2.9999999999999996	3.4641016151377544	2.9999999999999996
4.58257569495584	4.242640687119285	2.9999999999999996	3.4641016151377544	3.4641016151377544	2.9999999999999996	0.	0.	0.	0.	0.	0.	0.	0.	0.	0.	0.	0.	0.	0.	0.	3.872983346207417	2.9999999999999996	3.4641016151377544	3.4641016151377544	3.4641016151377544	2.9999999999999996	2.9999999999999996	2.9999999999999996	3.4641016151377544	2.9999999999999996
4.58257569495584	4.242640687119285	2.9999999999999996	3.4641016151377544	3.4641016151377544	2.9999999999999996	2.9999999999999996	2.9999999999999996	2.9999999999999996	2.9999999999999996	2.9999999999999996	2.9999999999999996	0.	0.	0.	0.	0.	0.	0.	0.	0.	0.	0.	0.	0.	0.	0.	0.	0.	0.	0.
4.58257569495584	4.242640687119285	2.9999999999999996	3.4641016151377544	3.4641016151377544	2.9999999999999996	2.9999999999999996	2.9999999999999996	2.9999999999999996	2.9999999999999996	2.9999999999999996	2.9999999999999996	0.	2.9999999999999996	0.	0.	0.	0.	0.	0.	0.	0.	0.	0.	0.	0.	0.	0.	0.	0.	0.
4.58257569495584	4.242640687119285	2.9999999999999996	3.4641016151377544	3.4641016151377544	2.9999999999999996	2.9999999999999996	2.9999999999999996	2.9999999999999996	2.9999999999999996	2.9999999999999996	2.9999999999999996	0.	2.9999999999999996	0.	0.	2.9999999999999996	0.	0.	0.	0.	0.	0.	0.	0.	0.	0.	0.	0.	0.	0.
5.916079783099617	5.477225575051661	3.872983346207417	4.47213595499958	4.47213595499958	3.872983346207417	3.872983346207417	3.872983346207417	3.872983346207417	3.872983346207417	3.872983346207417	3.872983346207417	5.000000000000001	3.872983346207417	5.000000000000001	4.47213595499958	3.872983346207417	3.872983346207417	0.	0.	0.	0.	0.	0.	0.	0.	0.	0.	0.	0.	0.
4.58257569495584	4.242640687119285	2.9999999999999996	3.4641016151377544	3.4641016151377544	2.9999999999999996	2.9999999999999996	2.9999999999999996	2.9999999999999996	2.9999999999999996	2.9999999999999996	2.9999999999999996	3.872983346207417	2.9999999999999996	3.872983346207417	3.4641016151377544	2.9999999999999996	2.9999999999999996	0.	0.	0.	0.	0.	0.	0.	0.	0.	0.	0.	0.	0.
5.291502622129181	4.898979485566356	3.4641016151377544	4.	4.	3.4641016151377544	3.4641016151377544	3.4641016151377544	3.4641016151377544	3.4641016151377544	3.4641016151377544	3.4641016151377544	4.47213595499958	3.4641016151377544	4.47213595499958	4.	3.4641016151377544	3.4641016151377544	0.	0.	0.	0.	0.	0.	0.	0.	0.	0.	0.	0.	0.
5.291502622129181	4.898979485566356	3.4641016151377544	4.	4.	3.4641016151377544	3.4641016151377544	3.4641016151377544	3.4641016151377544	3.4641016151377544	3.4641016151377544	3.4641016151377544	4.47213595499958	3.4641016151377544	4.47213595499958	4.	3.4641016151377544	3.4641016151377544	0.	0.	0.	0.	0.	0.	0.	0.	0.	0.	0.	0.	0.
5.291502622129181	4.898979485566356	3.4641016151377544	4.	4.	3.4641016151377544	3.4641016151377544	3.4641016151377544	3.4641016151377544	3.4641016151377544	3.4641016151377544	3.4641016151377544	4.47213595499958	3.4641016151377544	4.47213595499958	4.	3.4641016151377544	3.4641016151377544	0.	0.	0.	0.	0.	0.	0.	0.	0.	0.	0.	0.	0.
4.58257569495584	4.242640687119285	2.9999999999999996	3.4641016151377544	3.4641016151377544	2.9999999999999996	2.9999999999999996	2.9999999999999996	2.9999999999999996	2.9999999999999996	2.9999999999999996	2.9999999999999996	3.872983346207417	2.9999999999999996	3.872983346207417	3.4641016151377544	2.9999999999999996	2.9999999999999996	0.	0.	0.	0.	0.	0.	0.	0.	0.	0.	0.	0.	0.
4.58257569495584	4.242640687119285	2.9999999999999996	3.4641016151377544	3.4641016151377544	2.9999999999999996	2.9999999999999996	2.9999999999999996	2.9999999999999996	2.9999999999999996	2.9999999999999996	2.9999999999999996	3.872983346207417	2.9999999999999996	3.872983346207417	3.4641016151377544	2.9999999999999996	2.9999999999999996	0.	0.	0.	0.	0.	0.	0.	0.	0.	0.	0.	0.	0.
4.58257569495584	4.242640687119285	2.9999999999999996	3.4641016151377544	3.4641016151377544	2.9999999999999996	2.9999999999999996	2.9999999999999996	2.9999999999999996	2.9999999999999996	2.9999999999999996	2.9999999999999996	3.872983346207417	2.9999999999999996	3.872983346207417	3.4641016151377544	2.9999999999999996	2.9999999999999996	0.	0.	0.	0.	0.	0.	0.	0.	0.	0.	0.	0.	0.
0.	0.	3.4641016151377544	4.	4.	3.4641016151377544	3.4641016151377544	3.4641016151377544	3.4641016151377544	3.4641016151377544	3.4641016151377544	3.4641016151377544	4.47213595499958	3.4641016151377544	4.47213595499958	4.	3.4641016151377544	3.4641016151377544	0.	0.	0.	0.	0.	0.	0.	0.	0.	0.	0.	0.	0.
0.	0.	2.9999999999999996	3.4641016151377544	3.4641016151377544	2.9999999999999996	2.9999999999999996	2.9999999999999996	2.9999999999999996	2.9999999999999996	2.9999999999999996	2.9999999999999996	3.872983346207417	2.9999999999999996	3.872983346207417	3.4641016151377544	2.9999999999999996	2.9999999999999996	0.	0.	0.	0.	0.	0.	0.	0.	0.	0.	0.	0.	0.
