# Supplementary material for: A universal programmable Gaussian boson sampler for drug discovery
Source: Nat Comput Sci. 2023 Oct 12;3(10):839–48. doi: 10.1038/s43588-023-00526-y (PMC10768638; doi:10.1038/s43588-023-00526-y)
Supplement: Supplementary file 7 — Experimental source data. [file 43588_2023_526_MOESM7_ESM.zip]

Archive with 4 entries (4 files):
- instruction.txt
- Source_Data_for_Fig.1b.txt
- Source_Data_for_Fig.1c.txt
- Source_Data_for_Fig.1d.txt
