# Supplementary material for: A universal programmable Gaussian boson sampler for drug discovery
Source: Nat Comput Sci. 2023 Oct 12;3(10):839–48. doi: 10.1038/s43588-023-00526-y (PMC10768638; doi:10.1038/s43588-023-00526-y)
Supplement: Supplementary file 7 — Experimental source data. [file 43588_2023_526_MOESM7_ESM.zip › instruction.txt]

Fig.1b: Select all the 2-click events, and calculate the correspoding probabilities of all the possible pattern for replotting Fig.1b.
Fig.1c: Select all the 4-click events, and calculate the correspoding probabilities of all the possible pattern for replotting Fig.1c.
Fig.1d: Place ten groups of these post-selected data from the file into an array and repeat Fig.1d through 'box plot'.
