# Supplementary material for: A universal programmable Gaussian boson sampler for drug discovery
Source: Nat Comput Sci. 2023 Oct 12;3(10):839–48. doi: 10.1038/s43588-023-00526-y (PMC10768638; doi:10.1038/s43588-023-00526-y)
Supplement: Supplementary file 7 — Experimental source data. [file 43588_2023_526_MOESM7_ESM.zip › Source_Data_for_Fig.1d.txt]

experimental results:
1	0.14939	0.15549	0.15244	0.14939	0.14939	0.18293	0.14939	0.16768	0.16768	0.1372
2	0.08537	0.09146	0.07927	0.10976	0.09756	0.10366	0.10976	0.07927	0.09756	0.08232
3	0.10366	0.10671	0.1189	0.12195	0.14329	0.15244	0.14634	0.12195	0.1189	0.14329
4	0.08537	0.07927	0.07927	0.09451	0.09146	0.10671	0.08841	0.11585	0.09756	0.09756
5	0.06707	0.02744	0.07622	0.04268	0.06402	0.03354	0.04573	0.04573	0.07012	0.03659
6	0.06707	0.04878	0.02439	0.06098	0.06098	0.05488	0.03963	0.06098	0.04268	0.04268
7	0.10061	0.09451	0.09146	0.10976	0.08537	0.05183	0.10366	0.09451	0.08537	0.10061
8	0.08232	0.06707	0.07927	0.06402	0.08841	0.05793	0.06098	0.07622	0.06098	0.07622
9	0.10976	0.1311	0.08232	0.10671	0.08232	0.07012	0.10061	0.09146	0.10061	0.097561
uniform sampling results:
1	0.08306	0.09967	0.06645	0.09635	0.07973	0.1063	0.0897	0.09302	0.06312	0.08306
2	0.06312	0.06977	0.06645	0.06977	0.08638	0.05648	0.0598	0.07641	0.06312	0.08638
3	0.113	0.07309	0.06977	0.09302	0.08638	0.09635	0.1262	0.08306	0.1096	0.09967
4	0.06312	0.07641	0.0598	0.07641	0.06312	0.04319	0.04651	0.08306	0.04319	0.0598
5	0.13953	0.12292	0.15615	0.12625	0.14618	0.13289	0.12625	0.15615	0.12292	0.14286
6	0.1196	0.09302	0.15615	0.09967	0.11628	0.11296	0.11628	0.13621	0.14618	0.13953
7	0.05648	0.0598	0.06645	0.09302	0.05648	0.07973	0.04319	0.04319	0.06645	0.0598
8	0.12625	0.14618	0.12625	0.1495	0.12292	0.12957	0.14618	0.0897	0.10963	0.12292
9	0.05648	0.06312	0.05316	0.05648	0.08638	0.06312	0.05316	0.07309	0.06312	0.03654
