# Supplementary material for: A universal programmable Gaussian boson sampler for drug discovery
Source: Nat Comput Sci. 2023 Oct 12;3(10):839–48. doi: 10.1038/s43588-023-00526-y (PMC10768638; doi:10.1038/s43588-023-00526-y)
Supplement: Supplementary file 8 — Experimental source data and program for analyzing. [file 43588_2023_526_MOESM8_ESM.zip]

Archive with 6 entries (6 files):
- analysis.py
- instruction.txt
- Source_Data_for_Fig.2a.txt
- Source_Data_for_Fig.2b.txt
- Source_Data_for_Fig.2c.txt
- Source_Data_for_Fig.2d.txt
