# Supplementary material for: A universal programmable Gaussian boson sampler for drug discovery
Source: Nat Comput Sci. 2023 Oct 12;3(10):839–48. doi: 10.1038/s43588-023-00526-y (PMC10768638; doi:10.1038/s43588-023-00526-y)
Supplement: Supplementary file 8 — Experimental source data and program for analyzing. [file 43588_2023_526_MOESM8_ESM.zip › analysis.py]

import csv
import numpy as np
import networkx as nx
import pprint
from strawberryfields.apps import sample, clique, plot, data

tau = 1.0

EXP_PATH = "C:/..."
big_mat = np.genfromtxt(EXP_PATH + 
                        '/big/big_tau' + str(tau) + '_.csv', 
                          delimiter=',')

test_sample = np.genfromtxt(EXP_PATH + 
                            "/gbs_results.csv", 
                           delimiter=',')

g = nx.Graph(big_mat) 

sam = sample.to_subgraphs(test_sample, g)


cliques = [clique.shrink(i, g) for i in sam]


n_iter = 10
cliques = [clique.search(c, g, n_iter) for c in cliques]


cliques = sorted(cliques, key=len, reverse=True)
with open('cliques.csv', 'w') as result_file:
    for item in cliques:
        result_file.write('%s,' % item + "\n")


clique_sizes = [len(i) for i in cliques]
average_clique_size = np.mean(clique_sizes)
print(average_clique_size)

with open('cliques.csv') as fileObj:
     dataStr = fileObj.readlines()

# print(dataStr)
# print(dataStr[0])
# print(dataStr[0][1:-3])

cliques_processed = []
result = {}
k = 0
for i in dataStr:
    # print(i[1:-3])
    temp = []
    temp = i[1:-3].split(',')
    # print(temp)
    temp2 = []
    for j in temp:
        temp2.append(int(j))
    # print(temp2)
    if temp2 not in cliques_processed:
        cliques_processed.append(temp2)
        result[k] = 1
        k += 1
    else:
        x = cliques_processed.index(temp2)
        result[x] += 1

# print(result)


#for 7ONR
def calculate_weight(v):
    weight = 0
    for i in v:
        if i in [7,8,9]:
            weight += 0.5244    # HD-HD
        elif i in [0,4,12,16]:
            weight += 0.5478    # HA-HA
        elif i in [1,2,3,6,10,13,14,15]:
            weight += 0.6686    # HD-HA / HA-HD
        elif i in [5,17,18,22]:
            weight += 0.0770    # Ar-HA
        elif i in [11,19,20,21]:
            weight += 0.1091    # Ar-HD
        elif i in [23]:
            weight += 0.1943    # Ar-Ar
    return weight

'''
#for 2A8H
def calculate_weight(v):
    weight = 0
    for i in v:
        if i in [3,4,10,11,24,25]:
            weight += 0.5244    # HD-HD
        elif i in [14,16,20]:
            weight += 0.5478    # HA-HA
        elif i in [0,2,6,7,9,13,17,18,21,23,27]:
            weight += 0.6686    # HD-HA / HA-HD
        elif i in [15,19]:
            weight += 0.6450    # HA-NC
        elif i in [1,5,8,12,22,26]:
            weight += 0.7114    # HD-NC
    return weight
'''


cliques = []
for i in range(k):
    cliques.append((cliques_processed[i],result[i],calculate_weight(cliques_processed[i])))

cliques = cliques
cliques = sorted(cliques, key=lambda cliques: cliques[2], reverse=True)

pprint.pprint(cliques)
