# Supplementary material for: A universal programmable Gaussian boson sampler for drug discovery
Source: Nat Comput Sci. 2023 Oct 12;3(10):839–48. doi: 10.1038/s43588-023-00526-y (PMC10768638; doi:10.1038/s43588-023-00526-y)
Supplement: Supplementary file 8 — Experimental source data and program for analyzing. [file 43588_2023_526_MOESM8_ESM.zip › instruction.txt]

Fig.2a: Use the raw data in "Source_Data_for_Fig.2a" and input them into "analysis.py" to obtain the statistical results shown in Fig.2a.
Fig.2b: Use the raw data in "Source_Data_for_Fig.2b" and input them into "analysis.py" to obtain the statistical results shown in Fig.2b.
Fig.2c: Use the raw data in "Source_Data_for_Fig.2c" and input them into "analysis.py" to obtain the statistical results shown in Fig.2c.
Fig.2d: Use the raw data in "Source_Data_for_Fig.2d" and input them into "analysis.py" to obtain the statistical results shown in Fig.2d.
